# Supplementary material for: Dung‐associated arthropods influence foraging ecology and habitat selection in Black‐necked Cranes (Grus nigricollis) on the Qinghai–Tibet Plateau
Source: Ecol Evol. 2019 Jan 28;9(4):2096–105. doi: 10.1002/ece3.4904 (PMC6392495; doi:10.1002/ece3.4904)
Supplement: Supplementary file 2 [file ECE3-9-2096-s002.xlsx]

## Sheet: Foraging seleciton
Pair of Cranes	Breeding satge	Observation time	square	Fresh yak-dung	Sub-fresh yak-dung	Dry yak-dung	Mean sward height(cm)	Mean sward height heterogeneity
1	1	1	1	2	10	8	7.1	0.1
1	1	2	1	1	9	5	6.1	0.12
1	1	3	1	0	10	23	7.5	0.11
1	2	1	1	1	8	13	5.6	0.12
1	2	2	1	2	8	28	7.7	0.13
1	2	3	1	3	16	14	8.9	0.18
1	2	4	1	4	11	30	6.8	0.09
1	3	1	1	2	11	2	15.5	0.28
1	3	2	1	0	0	22	11.9	0.24
1	3	3	1	0	0	15	7.8	0.36
1	3	4	1	2	9	32	10.5	0.18
1	4	1	1	0	2	22	2.3	0.12
1	4	2	1	0	0	34	2	0.34
1	4	3	1	0	0	3	11.3	0.25
1	4	4	1	0	0	24	7.8	0.31
2	1	1	1	0	0	25	5.3	0.13
2	1	2	1	1	8	22	6.8	0.24
2	1	3	1	2	9	3	9.8	0.21
2	2	1	1	3	5	11	8.7	0.12
2	2	2	1	4	8	22	9.3	0.32
2	2	3	1	0	0	6	6.3	0.15
2	2	4	1	0	0	5	10.3	0.23
2	3	1	1	0	0	27	7.9	0.12
2	3	2	1	0	0	28	8.6	0.09
2	3	3	1	2	6	23	6.9	0.21
2	3	4	1	4	8	16	14.5	0.28
2	4	1	1	3	12	39	12.5	0.23
2	4	2	1	2	8	32	8.9	0.15
2	4	3	1	0	0	27	3.1	0.17
2	4	4	1	0	0	4	7.6	0.2
3	1	1	1	0	12	1	8.6	0.12
3	1	2	1	0	10	16	8.7	0.16
3	1	3	1	1	8	10	7.6	0.08
3	2	1	1	0	11	37	8.7	0.23
3	2	2	1	2	19	10	7.6	0.14
3	2	3	1	0	1	18	7.8	0.16
3	2	4	1	0	0	10	9.5	0.21
3	3	1	1	0	0	25	6.7	0.45
3	3	2	1	0	0	13	7.9	0.45
3	3	3	1	0	0	5	5.9	0.32
3	3	4	1	0	0	36	5.4	0.12
3	4	1	1	0	0	21	7.8	0.23
3	4	2	1	0	0	13	9.2	0.35
3	4	3	1	0	0	35	8.6	0.19
3	4	4	1	3	12	19	5.6	0.14
4	1	1	1	2	8	27	6.9	0.12
4	1	2	1	0	0	14	8.3	0.2
4	1	3	1	0	0	3	6.9	0.14
4	2	1	1	5	13	26	8.7	0.11
4	2	2	1	6	9	8	7.4	0.09
4	2	3	1	0	0	28	9.8	0.13
4	2	4	1	0	0	15	8.6	0.12
4	3	1	1	4	9	16	5.6	0.23
4	3	2	1	4	5	17	5.9	0.15
4	3	3	1	0	0	27	6.9	0.26
4	3	4	1	0	0	19	7.1	0.31
4	4	1	1	4	11	3	7.6	0.12
4	4	2	1	5	8	14	9.6	0.32
4	4	3	1	0	0	13	4.5	0.15
4	4	4	1	0	0	21	9.6	0.17
5	1	1	1	1	11	15	2.3	0.02
5	1	2	1	2	8	28	3.1	0.04
5	1	3	1	4	9	18	5.6	0.12
5	1	4	1	3	0	30	8.7	0.21
6	1	1	1	2	6	32	5.6	0.05
6	1	2	1	4	8	21	5.9	0.11
6	2	1	1	0	0	8	8.4	0.21
6	2	2	1	0	0	21	2.3	0.05
6	2	3	1	0	0	13	8.9	0.13
6	2	4	1	0	0	20	5.6	0.22
6	3	1	1	0	0	38	8.9	0.12
6	3	2	1	0	0	9	5.6	0.15
6	3	3	1	0	0	27	7.4	0.22
6	3	4	1	0	0	11	7.8	0.05
6	4	1	1	4	8	6	12.3	0.56
6	4	2	1	3	6	5	8.6	0.32
6	4	3	1	0	0	19	5.3	0.42
6	4	4	1	0	0	9	8.7	0.15
7	1	1	1	2	9	33	5.6	0.11
7	1	2	1	4	13	24	8.9	0.22
7	1	3	1	0	0	1	6.7	0.14
7	2	1	1	0	0	25	8.8	0.12
7	2	2	1	2	7	2	5.6	0.13
7	2	3	1	1	14	12	7.3	0.19
7	2	4	1	3	9	24	6.5	0.17
7	3	1	1	1	6	13	13.2	0.12
7	3	2	1	0	10	35	9.7	0.09
7	3	3	1	2	15	16	8.4	0.21
7	3	4	1	3	10	23	6.8	0.14
7	4	1	1	1	8	21	10.5	0.23
7	4	2	1	0	10	9	8.4	0.12
7	4	3	1	2	14	7	6.2	0.18
7	4	4	1	4	18	11	5.3	0.08
8	1	1	1	2	8	37	8.4	0.2
8	1	2	1	0	10	29	6.7	0.13
8	1	3	1	4	10	14	4.3	0.35
8	1	4	1	0	0	9	8.7	0.08
9	1	1	1	0	0	23	7.8	0.23
9	1	2	1	0	0	21	9.8	0.15
9	1	3	1	0	0	18	8.7	0.11
9	2	1	1	0	0	11	3.5	0.1
9	2	2	1	0	0	26	10.5	0.23
9	2	3	1	0	0	31	5.3	0.11
9	2	4	1	0	0	32	9.5	0.14
9	3	1	1	2	4	19	11.3	0.51
9	3	2	1	0	15	1	4.6	0.17
9	3	3	1	0	0	11	12.5	0.32
9	3	4	1	0	0	4	8.7	0.15
9	4	1	1	1	5	11	9.7	0.53
9	4	2	1	5	13	38	10.9	0.32
9	4	3	1	0	0	33	3.5	0.11
9	4	4	1	0	0	24	3.6	0.19
10	1	1	1	3	12	15	7.6	0.11
10	1	2	1	0	8	6	9.8	0.17
10	1	3	1	0	0	12	5.3	0.12
10	1	4	1	0	0	16	6.4	0.13
10	2	1	1	4	13	38	9.5	0.11
10	2	2	1	3	13	25	11.3	0.23
10	2	3	1	0	0	4	8.5	0.1
10	2	4	1	0	0	11	9.6	0.09
10	3	1	1	4	8	20	10.5	0.71
10	3	2	1	5	8	9	11.3	0.53
10	3	3	1	8	9	4	7.8	0.18
10	3	4	1	0	3	15	9.8	0.32
11	1	1	1	3	6	40	5.6	0.11
11	1	2	1	10	11	27	8.7	0.17
11	1	3	1	7	7	17	2.9	0.32
11	1	4	1	11	13	6	8.9	0.15
12	1	1	1	0	0	2	5.9	0.17
12	1	2	1	0	0	5	8.3	0.22
12	2	1	1	0	0	9	8.5	0.32
12	2	2	1	0	0	15	6.3	0.24
12	2	3	1	0	0	0	9.4	0.27
12	2	4	1	0	0	0	8.5	0.25
12	3	1	1	3	6	13	12.9	0.43
12	3	2	1	2	5	27	13.5	0.43
12	3	3	1	0	10	12	5.9	0.25
12	3	4	1	3	6	11	12.6	0.47
13	1	1	1	0	0	0	6.6	0.62
13	1	2	1	0	0	0	7.8	0.22
13	1	3	1	0	13	21	3.5	0.33
13	2	1	1	0	10	15	10.5	0.31
13	2	2	1	0	0	21	5.6	0.63
13	2	3	1	0	0	17	9.5	0.23
13	2	4	1	10	9	9	4.6	0.15
1	1	1	2	8	13	27	5.6	0.12
1	1	2	2	0	0	33	5.3	0.1
1	1	3	2	0	0	29	8.4	0.21
1	2	1	2	0	10	8	7.5	0.12
1	2	2	2	2	10	21	6.8	0.15
1	2	3	2	0	0	12	8.3	0.19
1	2	4	2	0	0	22	8.6	0.11
1	3	1	2	9	10	13	25.1	0.68
1	3	2	2	5	13	0	11.5	0.56
1	3	3	2	0	0	14	13.6	0.53
1	3	4	2	0	0	22	8.6	0.62
1	4	1	2	0	9	10	6.8	0.09
1	4	2	2	1	9	12	7.5	0.05
1	4	3	2	2	10	5	25.6	0.73
1	4	4	2	3	11	13	8.3	0.58
2	1	1	2	2	9	13	10.5	0.08
2	1	2	2	1	9	10	3.8	0.23
2	1	3	2	2	9	12	5.6	0.23
2	2	1	2	0	10	21	6.7	0.1
2	2	2	2	3	13	20	5.9	0.14
2	2	3	2	2	13	25	8.6	0.41
2	2	4	2	1	14	27	5.6	0.52
2	3	1	2	0	10	0	6.5	0.45
2	3	2	2	4	11	33	7.8	0.54
2	3	3	2	0	14	12	9.8	0.25
2	3	4	2	0	0	20	24.6	0.82
2	4	1	2	0	0	6	26.2	0.73
2	4	2	2	2	13	17	5.8	0.23
2	4	3	2	3	11	11	3.7	0.21
2	4	4	2	0	16	4	4.9	0.54
3	1	1	2	4	15	10	11.5	0.32
3	1	2	2	0	0	19	9.8	0.2
3	1	3	2	0	0	15	8.2	0.08
3	2	1	2	2	14	0	12.3	0.39
3	2	2	2	0	11	9	13.4	0.23
3	2	3	2	0	0	4	8.9	0.23
3	2	4	2	0	0	0	13.2	0.38
3	3	1	2	3	11	34	13.5	0.35
3	3	2	2	0	10	8	15.4	0.25
3	3	3	2	0	0	3	9.8	0.41
3	3	4	2	0	0	6	11.6	0.43
3	4	1	2	0	0	18	10.2	0.56
3	4	2	2	0	0	21	13.5	0.56
3	4	3	2	0	0	11	8.7	0.71
3	4	4	2	0	0	13	15.4	0.29
4	1	1	2	0	0	8	10.8	0.35
4	1	2	2	0	0	15	7.8	0.17
4	1	3	2	0	0	9	9.8	0.23
4	2	1	2	0	0	14	6.8	0.45
4	2	2	2	0	0	10	7.6	0.26
4	2	3	2	0	0	5	10.5	0.56
4	2	4	2	0	0	0	5.3	0.21
4	3	1	2	0	0	2	10.5	0.21
4	3	2	2	0	0	10	17.3	0.32
4	3	3	2	0	0	18	16.3	0.23
4	3	4	2	1	8	23	11.5	0.53
4	4	1	2	2	8	13	10.3	0.67
4	4	2	2	0	8	15	11.2	0.48
4	4	3	2	3	9	17	13.4	0.21
4	4	4	2	1	8	29	12.6	0.26
5	1	1	2	2	10	35	2.3	0.01
5	1	2	2	4	11	7	1.5	0.02
5	1	3	2	4	11	0	6.4	0.11
5	1	4	2	0	0	2	8.3	0.29
6	1	1	2	0	0	25	5.6	0.04
6	1	2	2	6	9	10	7.8	0.13
6	2	1	2	2	10	11	9.5	0.31
6	2	2	2	6	13	7	5.6	0.01
6	2	3	2	7	15	9	5.7	0.55
6	2	4	2	0	0	18	8.7	0.12
6	3	1	2	0	0	24	12.3	0.68
6	3	2	2	0	0	4	14.5	0.23
6	3	3	2	0	0	6	13.5	0.34
6	3	4	2	0	10	1	12.9	0.65
6	4	1	2	5	13	3	20.5	0.76
6	4	2	2	0	0	18	16.5	0.43
6	4	3	2	0	0	20	14.2	0.08
6	4	4	2	8	15	11	13.2	0.53
7	1	1	2	9	15	12	10.6	0.23
7	1	2	2	10	10	11	11.3	0.41
7	1	3	2	0	11	1	9.7	0.18
7	2	1	2	7	16	21	29.5	0.56
7	2	2	2	0	9	6	10.5	0.23
7	2	3	2	8	16	0	12.4	0.21
7	2	4	2	0	10	7	13.8	0.23
7	3	1	2	0	10	32	15.6	0.32
7	3	2	2	2	11	6	12.3	0.57
7	3	3	2	0	0	13	15.4	0.63
7	3	4	2	0	0	10	13.2	0.23
7	4	1	2	0	10	4	16.3	0.78
7	4	2	2	0	13	17	9.8	0.42
7	4	3	2	0	11	23	10.5	0.23
7	4	4	2	2	14	29	13.2	0.26
8	1	1	2	0	0	19	15.6	0.46
8	1	2	2	0	0	28	13.4	0.21
8	1	3	2	0	0	17	16.2	0.52
8	1	4	2	0	0	25	16.2	0.16
9	1	1	2	1	15	2	14.5	0.65
9	1	2	2	0	11	17	10.8	0.21
9	1	3	2	3	16	14	11.3	0.18
9	2	1	2	4	19	6	3.8	0.11
9	2	2	2	0	0	29	13.2	0.53
9	2	3	2	0	0	30	5.4	0.14
9	2	4	2	0	0	0	13.7	0.32
9	3	1	2	0	0	0	19.8	0.51
9	3	2	2	0	0	0	4.7	0.21
9	3	3	2	0	0	0	13.5	0.72
9	3	4	2	0	0	0	10.8	0.29
9	4	3	2	0	0	0	18.7	0.68
9	4	4	2	0	0	0	16.3	0.49
9	4	1	2	0	0	0	5.6	0.12
9	4	2	2	0	0	0	7.9	0.14
10	1	1	2	0	0	0	8.6	0.21
10	1	2	2	0	0	0	12.3	0.23
10	1	3	2	0	0	0	15.4	0.42
10	1	4	2	0	0	0	16.3	0.16
10	2	1	2	0	0	0	10.5	0.18
10	2	2	2	0	0	0	16.2	0.64
10	2	3	2	0	0	0	11.2	0.16
10	2	4	2	0	0	0	11.3	0.23
10	3	1	2	0	0	0	19.5	0.72
10	3	2	2	0	0	0	11.5	0.54
10	3	3	2	0	0	0	10.5	0.23
10	3	4	2	3	8	13	19.3	0.63
11	1	1	2	2	8	4	8.7	0.11
11	1	2	2	0	0	18	10.2	0.33
11	1	3	2	0	0	6	15.7	0.32
11	1	4	2	3	9	32	12.3	0.29
12	1	1	2	4	10	1	6.3	0.18
12	1	2	2	0	0	1	16.2	0.34
12	2	1	2	0	0	13	15.6	0.58
12	2	2	2	0	0	0	17.8	0.58
12	2	3	2	0	0	0	16.8	0.59
12	2	4	2	0	0	0	19.4	0.62
12	3	1	2	0	0	0	12.8	0.43
12	3	2	2	0	0	0	13.6	0.42
12	3	3	2	0	0	0	10.5	0.63
12	3	4	2	0	0	0	12.8	0.46
13	1	1	2	0	0	0	16.5	0.78
13	1	2	2	3	10	0	10.6	0.23
13	1	3	2	4	10	8	15.8	0.32
13	2	1	2	5	8	12	18.3	0.53
13	2	2	2	7	10	0	19	0.64
13	2	3	2	0	0	0	17.8	0.54
13	2	4	2	0	0	0	19.8	0.63

## Sheet: Diet composition
Key	Pair of Cranes	Breeding stage	Dried weight(g)	percent of arthropod weight	percent of plant weight	percent of Sandy soil	percent of Feather	percent of Bone	percent of other items	the proportion of Coleoptera in arthropods	Number of Coleoptera adults	is Coleoptera adults appear in the sample?	number of Coleoptera larvae	is Coleoptera larvae appear in the sample?	Hymenoptera	is Hymenoptera appear in the sample?	Diptera	is Diptera appear in the sample?	Lepidoptera	is Lepidoptera appear in the sample?	Arachnoidea	is Arachnoidea appear in the sample?
1	H9	3	2.7285	22.38	9.95	63	0	0	4.67	89.55	8	1	2	1	1	1	6	1	5	1	0	2
2	H9	1	2.077	54.78	14.39	28.14	0	0	2.69	93.64	7	1	1	1	6	1	4	1	0	2	0	2
3	H6	2	3.5869	47.28	9.8	39.61	0	0	3.31	89.25	6	1	4	1	2	1	0	2	4	1	0	2
4	H6	4	1.5556	16.95	27.58	51.55	0	0	3.92	91.89	9	1	7	1	0	2	0	2	0	2	3	1
5	H1	3	1.0406	26.9	4.36	66.23	0	0	2.51	100	8	1	5	1	0	2	0	2	0	2	0	2
6	H2	2	3.2557	30.95	12.67	52.13	0	0	4.25	85.28	2	1	0	2	0	2	2	1	0	2	0	2
7	H12	4	2.7006	10.94	0	85.23	0	0	3.83	95.3	7	1	0	2	0	2	0	2	0	2	1	1
8	H13	4	3.0112	12.8	0	85.65	0	0	1.55	100	3	1	0	2	0	2	0	2	0	2	0	2
9	H12	2	3.3556	13.54	0	84.04	0	0	2.42	100	5	1	0	2	0	2	0	2	0	2	0	2
10	H10	4	2.7133	46.45	15.61	35.72	0	0	2.22	88.33	12	1	0	2	8	1	0	2	0	2	0	2
11	H6	3	1.4661	17	27.44	53.07	0	0	2.49	89.2	3	1	4	1	2	1	0	2	0	2	0	2
12	H3	3	1.4558	41.81	0	56.5	0	0	1.69	93.6	16	1	6	1	0	2	0	2	0	2	1	1
13	H2	3	4.2364	55.69	13.93	28.04	0	0	2.34	82.78	22	1	8	1	0	2	0	2	2	1	1	1
14	H4	4	3.4342	11.68	16.93	69.12	0	0	2.27	100	7	1	7	1	0	2	0	2	0	2	0	2
15	H3	1	4.1334	34.27	0	61.86	0	0	3.87	90.16	4	1	0	2	0	2	0	2	0	2	2	1
16	H7	3	2.5495	10.67	31.05	55.14	0	0	3.14	98.67	5	1	11	1	6	1	0	2	0	2	0	2
17	H8	2	1.1393	26.93	2.04	67.24	0	0	3.79	100	3	1	1	1	0	2	0	2	0	2	0	2
18	H11	2	3.4446	23.22	18.74	56.21	0	0	1.83	100	5	1	0	2	0	2	0	2	0	2	0	2
19	H11	3	2.6655	14.87	29.02	51.41	0	0	4.7	100	6	1	0	2	0	2	0	2	0	2	0	2
20	H5	1	1.1685	21.61	22.44	53.6	0	0	2.35	100	9	1	0	2	0	2	0	2	0	2	0	2
21	H7	4	3.0661	36.16	0	61.38	0	0	2.46	98.24	10	1	5	1	8	1	0	2	0	2	0	2
22	H8	2	2.3747	34.03	0	61.45	0	0	4.52	97.48	15	1	7	1	0	2	0	2	1	1	0	2
23	H11	4	3.9942	0.01	28.57	68.28	0	0	3.14	81.34	0	2	8	1	0	2	0	2	0	2	0	2
24	H7	4	2.6796	40.21	16.26	39.12	0	0	4.41	88.37	14	1	9	1	2	1	7	1	3	1	2	1
25	H6	1	1.5495	32.56	3.89	58.98	0	0	4.57	80.6	16	1	3	1	8	1	0	2	4	1	0	2
26	H3	2	1.7364	10.71	33.05	51.42	0	0	4.82	92.17	15	1	0	2	0	2	12	1	0	2	1	1
27	H6	1	2.5132	18.82	21.89	56.21	0	0	3.08	100	17	1	0	2	0	2	0	2	0	2	0	2
28	H10	4	2.9662	8.9	29.19	60.83	0	0	1.08	95.7	20	1	4	1	0	2	6	1	0	2	0	2
29	H2	4	4.2141	32.97	5.09	57.29	0	0	4.65	80.93	5	1	5	1	10	1	0	2	0	2	0	2
30	H9	3	2.8873	7.8	8.77	45.31	33.35	0	4.77	100	3	1	16	1	0	2	0	2	0	2	0	2
31	H13	4	3.4169	23.03	1.03	50.1	0	24.13	1.71	100	1	1	0	2	0	2	0	2	0	2	0	2
32	H2	2	2.4695	8.07	8.27	78.87	0	0	4.79	87.08	4	1	0	2	6	1	0	2	0	2	0	2
33	H7	1	3.8424	6.06	4.9	47.52	0	38.8	2.72	100	6	1	0	2	0	2	0	2	0	2	0	2
34	H1	3	1.6302	31.87	19.81	46.76	0	0	1.56	100	7	1	0	2	0	2	0	2	0	2	0	2
35	H2	3	3.1988	5.24	19.73	70.44	0	0	4.59	100	8	1	0	2	0	2	0	2	0	2	0	2
36	H3	3	1.7955	6.97	20.63	68.53	0	0	3.87	100	15	1	0	2	0	2	0	2	0	2	0	2
37	H9	4	1.3886	29.55	14.32	52.32	0	0	3.81	88.52	14	1	0	2	0	2	0	2	0	2	4	1
38	H9	1	1.4185	59.43	7.63	31.18	0	0	1.76	100	12	1	4	1	0	2	0	2	0	2	0	2
39	H2	2	1.7701	7.09	26.74	61.74	0	0	4.43	100	9	1	0	2	0	2	0	2	0	2	0	2
40	H1	1	1.4432	13.43	3.23	50.17	0	31.92	1.25	98.26	8	1	15	1	3	1	0	2	8	1	0	2
41	H6	1	2.8331	7.73	0	53.37	0	34.12	4.78	85.34	16	1	1	1	7	1	8	1	0	2	0	2
42	H6	4	0.439	6.32	5.27	83.74	0	0	4.67	86.48	14	1	2	1	0	2	0	2	3	1	0	2
43	H4	2	0.8332	21.88	26.53	47.18	0	0	4.41	81.85	7	1	6	1	3	1	15	1	0	2	2	1
44	H3	2	2.8362	26.48	22.99	46.36	0	0	4.17	83.65	3	1	0	2	0	2	3	1	0	2	0	2
45	H8	4	2.5025	72.08	0	25.46	0	0	2.46	87.62	1	1	7	1	0	2	0	2	0	2	2	1
46	H9	3	2.3775	20.23	28.88	46.11	0	0	4.78	100	5	1	0	2	0	2	0	2	0	2	0	2
47	H10	4	1.273	41.65	2.69	51.52	0	0	4.14	100	5	1	0	2	0	2	0	2	0	2	0	2
48	H3	3	0.6388	41.86	29.66	25.8	0	0	2.68	87.43	12	1	0	2	1	1	0	2	0	2	0	2
49	H13	2	4.5726	70.89	0	27.2	0	0	1.91	86.77	10	1	3	1	4	1	0	2	0	2	2	1
50	H12	3	0.0593	6.5	35.48	54.58	0	0	3.44	100	0	2	4	1	0	2	0	2	0	2	0	2
51	H13	4	1.6456	22.07	11.8	63.32	0	0	2.81	100	5	1	8	1	0	2	0	2	0	2	0	2
52	H6	1	1.1211	15.69	8.68	70.97	0	0	4.66	100	6	1	4	1	0	2	0	2	0	2	0	2
53	H11	1	2.7798	45.27	14.56	37.74	0	0	2.43	85.22	8	1	0	2	0	2	0	2	0	2	2	1
54	H10	3	1.129	33.24	4.65	57.35	0	0	4.76	100	7	1	0	2	0	2	0	2	0	2	0	2
55	H5	2	1.021	0	36.82	58.18	0	0	5	100	0	2	0	2	0	2	0	2	0	2	0	2
56	H2	4	4.8181	23.84	9.44	62.24	0	0	4.48	100	1	1	0	2	0	2	0	2	0	2	0	2
57	H3	2	2.5236	24.5	0	70.56	0	0	4.94	100	20	1	0	2	0	2	0	2	0	2	0	2
58	H3	2	5.1567	42.39	6.52	47.25	0	0	3.84	98.32	18	1	6	1	2	1	0	2	0	2	0	2
59	H9	2	1.8901	10.07	2.5	82.43	0	0	5	94.27	14	1	7	1	0	2	0	2	0	2	4	1
60	H9	1	5.0837	0.01	45.49	50.05	0	0	4.45	94.03	0	2	1	1	7	1	0	2	0	2	0	2
61	H6	4	1.228	8.67	8.76	80.94	0	0	1.63	100	14	1	8	1	0	2	0	2	0	2	0	2
62	H9	2	2.1657	13.67	14.59	67.74	0	0	4	100	13	1	4	1	0	2	0	2	0	2	0	2
63	H7	1	2.5128	9.38	18.19	68.53	0	0	3.9	100	16	1	0	2	0	2	0	2	0	2	0	2
64	H6	2	1.3655	12.36	4.53	81.06	0	0	2.05	100	12	1	0	2	0	2	0	2	0	2	0	2
65	H6	4	1.4363	12.34	4.04	81.68	0	0	1.94	100	14	1	0	2	0	2	0	2	0	2	0	2
66	H5	3	2.2016	0	19.39	45.56	30.37	0	4.68	100	0	2	0	2	0	2	0	2	0	2	0	2
67	H8	1	2.3799	10.98	0.21	84.66	0	0	4.15	95.84	11	1	6	1	5	1	0	2	0	2	0	2
68	H10	4	2.4409	9.22	27.14	59.94	0	0	3.7	100	6	1	12	1	0	2	0	2	0	2	0	2
69	H8	1	5.5832	10.08	10.69	75.35	0	0	3.88	100	23	1	1	1	0	2	0	2	0	2	0	2
70	H9	2	1.9386	7.08	39.42	50.29	0	0	3.21	94.43	16	1	0	2	0	2	0	2	0	2	3	1
71	H7	4	0.4595	19.26	23.38	54.82	0	0	2.54	95.83	18	1	0	2	3	1	0	2	0	2	0	2
72	H5	3	3.5501	8.94	23.05	63.46	0	0	4.55	100	6	1	0	2	0	2	0	2	0	2	0	2
				22.3376	13.4594	58.084	0.885	1.79125	3.44264

## Sheet: vegetation structure
Month	Area key	Plot key	Quadrat key	Mean sward height(cm)	Coleoptera adults	Arthropod abundance	Yak dung
5	1	1	1	7.1	3	61	2
5	1	1	2	11.4	15	108	5
5	1	1	3	15.6	24	109	3
5	1	1	4	7.6	8	71	8
5	1	1	5	6.8	6	55	9
5	1	1	6	9.1	8	84	5
5	1	1	7	10.6	13	126	3
5	1	1	8	16.1	25	149	0
5	1	1	9	6.8	4	56	5
5	1	1	10	7.6	8	70	4
5	1	2	1	7.4	7	62	3
5	1	2	2	5.9	4	40	2
5	1	2	3	3.2	2	2	9
5	1	2	4	1.2	1	1	4
5	1	2	5	6.5	5	46	3
5	1	2	6	6.4	4	47	0
5	1	2	7	7.1	2	61	6
5	1	2	8	7.6	10	82	7
5	1	2	9	6.9	5	59	0
5	1	2	10	8.3	9	78	8
5	1	3	1	4.6	4	16	6
5	1	3	2	9.2	7	92	7
5	1	3	3	13.2	22	115	10
5	1	3	4	11	12	97	12
5	1	3	5	9.8	8	91	5
5	1	3	6	5.8	3	19	9
5	1	3	7	7.6	7	67	6
5	1	3	8	6.3	3	43	0
5	1	3	9	2.3	2	4	5
5	1	3	10	1.2	1	1	3
5	1	4	1	12.3	14	100	0
5	1	4	2	10.3	12	95	1
5	1	4	3	9.8	9	113	2
5	1	4	4	7.6	8	70	0
5	1	4	5	8.4	6	79	2
5	1	4	6	13.4	23	95	3
5	1	4	7	7.6	10	68	0
5	1	4	8	9.8	9	84	0
5	1	4	9	11.2	13	125	4
5	1	4	10	12.8	18	133	0
5	2	1	1	3.2	1	4	8
5	2	1	2	1.2	0	2	9
5	2	1	3	3.2	2	14	11
5	2	1	4	4.5	9	19	10
5	2	1	5	6.2	18	66	8
5	2	1	6	1.2	0	0	7
5	2	1	7	3.5	4	23	6
5	2	1	8	3.4	8	35	9
5	2	1	9	3.9	2	11	15
5	2	1	10	2.2	0	2	8
5	2	2	1	4.5	6	55	4
5	2	2	2	7.6	21	81	6
5	2	2	3	5.3	10	30	11
5	2	2	4	3.2	2	4	13
5	2	2	5	5.6	11	46	15
5	2	2	6	3.2	3	12	17
5	2	2	7	1.2	0	2	6
5	2	2	8	4.6	7	18	18
5	2	2	9	5.5	14	39	5
5	2	2	10	8.9	30	203	9
5	2	3	1	3.2	2	18	11
5	2	3	2	2.9	0	8	13
5	2	3	3	2.8	0	5	16
5	2	3	4	2.4	0	6	14
5	2	3	5	3.5	8	22	16
5	2	3	6	8.4	27	131	18
5	2	3	7	6.1	8	45	20
5	2	3	8	5.2	3	58	14
5	2	3	9	3.2	1	7	16
5	2	3	10	2.6	0	6	17
5	2	4	1	5.6	15	53	8
5	2	4	2	4.6	9	35	1
5	2	4	3	7.8	26	104	15
5	2	4	4	5.9	6	34	16
5	2	4	5	6.3	21	108	17
5	2	4	6	8.6	21	152	18
5	2	4	7	3.4	4	18	12
5	2	4	8	3.4	5	15	9
5	2	4	9	2.6	0	14	17
5	2	4	10	4.1	3	27	11
5	3	1	1	2.1	0	0	23
5	3	1	2	2.1	0	0	32
5	3	1	3	2.3	0	1	21
5	3	1	4	1.3	0	0	25
5	3	1	5	4.3	2	39	16
5	3	1	6	3.2	0	26	19
5	3	1	7	5.1	7	63	18
5	3	1	8	6.1	10	74	15
5	3	1	9	4.2	2	32	23
5	3	1	10	2.3	0	2	26
5	3	2	1	5.3	10	81	32
5	3	2	2	5.4	8	67	12
5	3	2	3	5.6	6	45	35
5	3	2	4	5.9	9	53	21
5	3	2	5	6.2	6	61	16
5	3	2	6	4.6	5	49	19
5	3	2	7	3.1	0	11	42
5	3	2	8	5.3	5	54	23
5	3	2	9	5.1	5	63	21
5	3	2	10	2.3	0	0	18
5	3	3	1	2.1	0	1	16
5	3	3	2	2.6	0	0	24
5	3	3	3	2.8	0	7	26
5	3	3	4	3.7	1	22	27
5	3	3	5	4.2	2	45	21
5	3	3	6	2.6	0	2	15
5	3	3	7	5.2	2	65	16
5	3	3	8	3.6	2	21	23
5	3	3	9	2.9	0	7	29
5	3	3	10	2.1	0	0	27
5	3	4	1	5.6	7	84	38
5	3	4	2	4.8	6	47	24
5	3	4	3	6.8	44	117	26
5	3	4	4	6.4	15	84	34
5	3	4	5	4.3	4	37	28
5	3	4	6	5.1	4	64	24
5	3	4	7	3.2	1	28	19
5	3	4	8	4.6	4	57	26
5	3	4	9	3.2	1	27	27
5	3	4	10	3.1	0	18	31
7	1	1	1	10.3	14	39	0
7	1	1	2	11.2	15	63	1
7	1	1	3	13.5	28	76	0
7	1	1	4	15.2	36	129	0
7	1	1	5	16.3	46	114	0
7	1	1	6	16.3	47	131	0
7	1	1	7	20.6	51	127	0
7	1	1	8	22.3	85	152	1
7	1	1	9	24.2	99	230	0
7	1	1	10	15.6	39	151	0
7	1	2	1	6.9	12	21	0
7	1	2	2	8.4	14	38	2
7	1	2	3	4.6	13	17	0
7	1	2	4	10.5	13	49	0
7	1	2	5	14.3	37	84	0
7	1	2	6	12.9	28	57	2
7	1	2	7	13.1	22	59	0
7	1	2	8	12.8	21	73	0
7	1	2	9	8.9	13	32	2
7	1	2	10	6.9	10	31	0
7	1	3	1	14.2	38	110	0
7	1	3	2	12.3	19	60	0
7	1	3	3	12.6	23	51	0
7	1	3	4	12.7	24	65	1
7	1	3	5	21.6	75	144	0
7	1	3	6	25.3	89	172	0
7	1	3	7	19.3	42	116	0
7	1	3	8	15.1	55	115	0
7	1	3	9	13.2	26	84	0
7	1	3	10	16.4	42	79	1
7	1	4	1	14.3	42	143	0
7	1	4	2	13.6	35	76	0
7	1	4	3	11.5	17	48	0
7	1	4	4	16.9	34	138	1
7	1	4	5	20.1	43	127	0
7	1	4	6	16.5	44	144	0
7	1	4	7	22.3	70	172	0
7	1	4	8	14.5	26	118	0
7	1	4	9	18.7	17	119	1
7	1	4	10	14.6	38	128	0
7	2	1	1	9.8	10	70	17
7	2	1	2	5.5	1	8	19
7	2	1	3	5.3	0	1	21
7	2	1	4	7.6	8	15	32
7	2	1	5	8.6	7	43	15
7	2	1	6	6.8	5	19	12
7	2	1	7	11.6	20	87	16
7	2	1	8	4.6	0	4	14
7	2	1	9	8.6	6	42	19
7	2	1	10	4.3	0	2	21
7	2	2	1	6.5	5	5	14
7	2	2	2	7.8	14	46	9
7	2	2	3	10.6	13	102	8
7	2	2	4	12.3	32	129	6
7	2	2	5	4.1	0	1	7
7	2	2	6	6.8	11	37	2
7	2	2	7	7.3	2	23	16
7	2	2	8	6.9	6	10	18
7	2	2	9	8.2	8	27	21
7	2	2	10	7.6	7	45	23
7	2	3	1	6.9	2	31	35
7	2	3	2	13.5	32	167	41
7	2	3	3	12.5	20	139	25
7	2	3	4	13.1	16	216	28
7	2	3	5	14.2	29	101	27
7	2	3	6	13.2	94	257	15
7	2	3	7	9.7	12	53	6
7	2	3	8	8.6	15	119	16
7	2	3	9	11.2	13	143	19
7	2	3	10	8.8	13	49	22
7	2	4	1	8.9	10	79	9
7	2	4	2	10.2	16	101	15
7	2	4	3	7.6	6	25	13
7	2	4	4	11.2	13	121	14
7	2	4	5	13.2	151	272	10
7	2	4	6	9.6	9	54	8
7	2	4	7	5.6	2	10	19
7	2	4	8	7.6	12	50	21
7	2	4	9	9.5	9	32	20
7	2	4	10	11.3	22	90	25
7	3	1	1	3.5	0	45	23
7	3	1	2	4.2	4	63	40
7	3	1	3	5.6	5	65	36
7	3	1	4	7.5	4	84	23
7	3	1	5	2.3	0	29	35
7	3	1	6	2.1	0	20	34
7	3	1	7	4.9	7	57	26
7	3	1	8	5.6	9	82	19
7	3	1	9	6.2	14	44	18
7	3	1	10	7.6	9	91	23
7	3	2	1	5.6	7	52	40
7	3	2	2	6.2	16	58	39
7	3	2	3	1.5	0	16	35
7	3	2	4	4.3	2	42	34
7	3	2	5	3.2	0	37	33
7	3	2	6	5.6	5	59	20
7	3	2	7	7.6	19	133	30
7	3	2	8	8.2	12	149	35
7	3	2	9	6.1	18	63	38
7	3	2	10	4.6	4	68	29
7	3	3	1	4.9	8	58	27
7	3	3	2	3.2	0	36	34
7	3	3	3	1.6	0	16	36
7	3	3	4	3.6	1	33	39
7	3	3	5	3.5	0	27	43
7	3	3	6	2.9	0	23	45
7	3	3	7	6.5	18	72	23
7	3	3	8	4.3	2	73	26
7	3	3	9	8.6	20	78	28
7	3	3	10	3.2	0	28	24
7	3	4	1	4.5	3	62	23
7	3	4	2	6.2	11	63	24
7	3	4	3	5.3	2	51	28
7	3	4	4	7.6	18	71	18
7	3	4	5	5.6	12	74	21
7	3	4	6	8.6	17	52	35
7	3	4	7	6	16	76	34
7	3	4	8	9.3	14	58	26
7	3	4	9	4.7	5	54	18
7	3	4	10	6.5	2	85	22
9	1	1	1	16.5	33	80	0
9	1	1	2	19.5	38	102	0
9	1	1	3	16.5	34	85	1
9	1	1	4	14.3	22	47	0
9	1	1	5	18.6	29	93	0
9	1	1	6	20.3	33	109	1
9	1	1	7	14.3	25	53	0
9	1	1	8	23.5	56	132	2
9	1	1	9	22.1	49	160	0
9	1	1	10	23.6	55	144	1
9	1	2	1	24.5	51	144	0
9	1	2	2	16.8	38	83	0
9	1	2	3	8.9	18	32	3
9	1	2	4	28.1	67	149	0
9	1	2	5	30.2	60	176	0
9	1	2	6	36.8	102	230	1
9	1	2	7	45.3	132	222	0
9	1	2	8	6.5	15	28	0
9	1	2	9	32.6	80	218	2
9	1	2	10	44.2	150	275	0
9	1	3	1	41.3	106	196	0
9	1	3	2	34.2	84	226	1
9	1	3	3	36.2	81	216	0
9	1	3	4	39.5	110	250	0
9	1	3	5	18.9	33	102	2
9	1	3	6	25.4	62	134	0
9	1	3	7	44.6	140	269	0
9	1	3	8	35.1	86	209	0
9	1	3	9	29.4	66	157	0
9	1	3	10	42.5	123	263	1
9	1	4	1	24.5	68	186	0
9	1	4	2	21.3	48	158	1
9	1	4	3	22.5	45	130	0
9	1	4	4	19.8	34	90	0
9	1	4	5	17.5	24	89	0
9	1	4	6	4.9	12	18	1
9	1	4	7	24.2	57	147	0
9	1	4	8	18.5	26	72	1
9	1	4	9	15.6	29	65	0
9	1	4	10	16.4	27	70	0
9	2	1	1	15.6	14	110	21
9	2	1	2	17.1	15	113	23
9	2	1	3	12.3	9	67	18
9	2	1	4	9.8	3	55	19
9	2	1	5	6.5	0	6	25
9	2	1	6	12.5	16	113	17
9	2	1	7	9.8	4	43	16
9	2	1	8	13.5	9	82	15
9	2	1	9	15.6	13	94	13
9	2	1	10	9.8	5	39	15
9	2	2	1	10.6	4	32	18
9	2	2	2	13.2	17	100	15
9	2	2	3	16.4	13	105	35
9	2	2	4	14.1	8	110	34
9	2	2	5	8.9	3	45	29
9	2	2	6	13.2	10	79	24
9	2	2	7	12.8	18	86	15
9	2	2	8	8.7	2	34	12
9	2	2	9	6.9	1	21	16
9	2	2	10	10.6	3	64	17
9	2	3	1	14.2	15	136	9
9	2	3	2	23.4	19	86	26
9	2	3	3	24.5	15	79	28
9	2	3	4	22.6	20	90	17
9	2	3	5	18.7	22	82	25
9	2	3	6	19.4	20	71	26
9	2	3	7	14.3	10	117	34
9	2	3	8	15.4	12	79	21
9	2	3	9	20.8	21	92	19
9	2	3	10	24.3	17	83	17
9	2	4	1	5.9	0	11	12
9	2	4	2	8.4	2	28	16
9	2	4	3	6.7	1	17	24
9	2	4	4	12.3	12	71	23
9	2	4	5	9.8	9	44	9
9	2	4	6	4.6	0	3	10
9	2	4	7	10.2	8	27	8
9	2	4	8	11.2	7	98	11
9	2	4	9	12.3	15	117	15
9	2	4	10	10.6	8	70	9
9	3	1	1	5.5	5	30	44
9	3	1	2	3.2	0	4	35
9	3	1	3	4.6	5	43	29
9	3	1	4	9.8	12	102	27
9	3	1	5	7.6	7	47	39
9	3	1	6	5.6	7	57	37
9	3	1	7	3.2	0	5	29
9	3	1	8	7.6	5	53	25
9	3	1	9	6.1	2	64	38
9	3	1	10	10.3	11	109	34
9	3	2	1	6.5	6	57	44
9	3	2	2	5.5	9	65	26
9	3	2	3	6.4	4	59	19
9	3	2	4	4.9	5	47	28
9	3	2	5	12.3	12	89	11
9	3	2	6	14.5	15	64	18
9	3	2	7	5.6	2	61	38
9	3	2	8	7.4	4	55	34
9	3	2	9	8.6	8	86	42
9	3	2	10	9.4	9	52	27
9	3	3	1	12.6	14	48	24
9	3	3	2	9.8	14	88	21
9	3	3	3	7.5	8	65	26
9	3	3	4	8.4	4	58	22
9	3	3	5	13.5	11	54	25
9	3	3	6	12.4	15	78	26
9	3	3	7	4.6	3	51	42
9	3	3	8	11.8	13	111	32
9	3	3	9	6.3	2	42	35
9	3	3	10	4.5	1	28	22
9	3	4	1	6.5	6	53	34
9	3	4	2	7.4	4	44	35
9	3	4	3	4.3	2	18	29
9	3	4	4	6.4	5	34	24
9	3	4	5	9.5	11	82	16
9	3	4	6	7.5	9	66	19
9	3	4	7	6.5	5	59	28
9	3	4	8	4.5	2	14	34
9	3	4	9	8.3	2	71	42
9	3	4	10	9.7	14	75	37

## Sheet: Yak dung
Key	Yak dung	Coleoptera adults	Coleoptera larvae	Dipteran larvae	Other items
1	1	0	0	0	0
2	1	0	0	0	0
3	1	0	0	0	0
4	1	0	0	0	0
5	1	0	0	0	0
6	1	0	0	1	0
7	1	0	0	0	0
8	1	0	0	0	0
9	1	0	0	0	0
10	1	0	0	0	0
11	1	0	0	0	0
12	1	0	0	0	0
13	1	0	0	3	0
14	1	0	0	0	0
15	1	0	0	0	0
16	1	0	0	0	0
17	1	0	0	0	0
18	1	0	0	0	0
19	1	0	0	0	0
20	1	0	0	5	0
21	1	0	0	0	0
22	1	0	0	0	0
23	1	0	0	0	0
24	1	0	0	0	0
25	1	0	0	0	0
26	1	0	0	0	0
27	1	0	0	0	0
28	1	0	0	0	0
29	1	0	0	0	0
30	1	0	0	0	0
31	1	0	0	0	0
32	1	0	0	0	0
33	1	0	0	0	0
34	1	0	0	0	0
35	1	0	0	0	0
36	1	0	0	10	0
37	1	0	0	0	0
38	1	0	0	0	0
39	1	0	0	0	0
40	1	0	0	0	0
41	1	0	0	0	0
42	1	0	0	0	0
43	1	0	0	0	0
44	1	0	0	0	0
45	1	0	0	0	0
46	1	0	0	0	0
47	1	0	0	0	0
48	1	0	0	3	0
49	1	0	0	0	0
50	1	0	0	0	0
51	1	0	0	0	0
52	1	0	0	0	0
53	1	0	0	0	0
54	1	0	0	0	0
55	1	0	0	0	0
56	1	0	0	0	0
57	1	0	0	0	0
58	1	0	0	0	0
59	1	0	0	0	0
60	1	0	0	0	0
61	1	0	0	0	0
62	1	0	0	0	0
63	1	0	0	0	0
64	1	0	0	0	0
65	2	1	0	6	0
66	2	6	0	9	0
67	2	10	0	0	0
68	2	2	0	10	1
69	2	1	0	14	0
70	2	8	0	10	0
71	2	0	0	12	0
72	2	9	0	5	0
73	2	10	0	8	0
74	2	9	0	12	0
75	2	1	0	8	0
76	2	10	0	3	0
77	2	7	0	8	0
78	2	5	0	18	0
79	2	7	0	11	0
80	2	1	0	19	3
81	2	6	0	20	0
82	2	8	0	20	0
83	2	0	0	11	0
84	2	10	0	17	0
85	2	0	0	17	0
86	2	6	0	37	0
87	2	0	0	46	0
88	2	0	1	28	0
89	2	0	0	25	0
90	2	6	0	29	0
91	2	1	0	35	0
92	2	9	0	50	1
93	2	5	0	40	0
94	2	8	0	43	0
95	2	3	0	46	0
96	2	5	0	33	0
97	2	7	0	24	0
98	2	3	0	24	0
99	2	10	0	38	0
100	2	8	0	25	0
101	2	6	0	49	0
102	2	3	0	23	0
103	2	8	0	29	0
104	2	4	0	37	0
105	2	7	0	30	0
106	2	10	0	24	2
107	2	2	1	27	0
108	2	0	0	30	0
109	2	6	0	25	0
110	2	9	0	34	0
111	2	4	0	38	0
112	2	9	0	33	0
113	2	3	0	24	0
114	2	3	0	47	0
115	2	3	0	43	0
116	2	2	1	21	0
117	2	10	0	39	0
118	2	10	0	40	0
119	2	0	0	20	4
120	2	9	0	26	0
121	2	9	0	48	0
122	2	3	0	43	0
123	2	5	0	44	0
124	2	0	0	49	0
125	2	4	0	35	0
126	2	8	0	33	0
127	2	1	0	25	0
128	2	6	0	22	0
129	2	8	0	29	0
130	2	10	0	36	0
131	2	4	2	39	1
132	2	8	0	38	0
133	2	10	0	50	0
134	2	6	0	41	0
135	2	2	0	38	0
136	2	8	0	43	0
137	2	10	0	32	0
138	3	0	15	0	0
139	3	0	17	0	0
140	3	0	16	0	0
141	3	4	19	0	2
142	3	0	13	0	0
143	3	0	16	0	0
144	3	0	17	0	0
145	3	0	20	0	0
146	3	0	17	0	0
147	3	0	14	0	0
148	3	0	13	0	0
149	3	1	20	0	0
150	3	0	12	0	0
151	3	0	17	1	0
152	3	0	16	0	0
153	3	0	10	0	0
154	3	0	12	0	0
155	3	0	11	0	0
156	3	0	19	0	1
157	3	0	13	0	0
158	3	0	19	0	0
159	3	1	14	0	0
160	3	0	15	0	0
161	3	0	13	0	0
162	3	0	11	0	0
163	3	0	13	0	0
164	3	0	15	0	0
165	3	0	12	0	0
166	3	0	13	0	0
167	3	0	9	0	0
168	3	1	12	0	0
169	3	0	13	0	0
170	3	0	9	0	2
171	3	0	12	3	0
172	3	0	10	0	0
173	3	0	13	0	0
174	3	0	4	0	0
175	3	0	4	0	0
176	3	0	10	0	0
177	3	0	12	0	0
178	3	0	8	0	0
179	3	0	15	0	0
180	3	0	2	0	0
181	3	0	3	0	0
182	3	0	6	0	0
183	3	0	12	0	0
184	3	2	13	0	0
185	3	0	3	1	3
186	3	0	13	0	0
187	3	0	8	0	0
188	3	0	0	0	0
189	3	0	10	0	0
190	3	0	0	0	0
191	3	0	1	0	0
192	3	0	4	0	0
193	3	0	0	0	0
194	3	0	2	0	0
195	3	0	12	0	0
196	3	3	4	0	1
197	3	0	4	0	0
198	3	0	2	0	0
199	3	0	14	0	0
